# Supplementary material for: Study of collaborative filtering recommendation with user clustering incorporating implicit social relationships and trust relationships
Source: PLoS One. 2025 Oct 6;20(10):e0332998. doi: 10.1371/journal.pone.0332998 (PMC12500082; doi:10.1371/journal.pone.0332998)
Supplement: S1 File — (ZIP) [file pone.0332998.s001.zip]

Archive with 7 entries (6 files):
- The values used to build graphs/Fig. 2 MAE values corresponding to different weighting factors.opju
- The values used to build graphs/Fig. 2 MAE values corresponding to different weighting factors.xlsx
- The values used to build graphs/Fig. 3 Changes in MAE with different number of clusters.opju
- The values used to build graphs/Fig. 3 Changes in MAE with different number of clusters.xlsx
- The values used to build graphs/Fig. 4 Changes in MAE when the number of nearest neighbor users increases.opju
- The values used to build graphs/Fig. 4 Changes in MAE when the number of nearest neighbor users increases.xlsx
- The values used to build graphs/
