# Supplementary material for: Study of collaborative filtering recommendation with user clustering incorporating implicit social relationships and trust relationships
Source: PLoS One. 2025 Oct 6;20(10):e0332998. doi: 10.1371/journal.pone.0332998 (PMC12500082; doi:10.1371/journal.pone.0332998)
Supplement: S1 File — (ZIP) [file pone.0332998.s001.zip › The values used to build graphs/Fig. 2 MAE values corresponding to different weighting factors.xlsx]

## Sheet: Sheet1
STUBCF
μ	MAE
0.1	0.64032
0.2	0.64545
0.3	0.63975
0.4	0.63915
0.5	0.63787
0.6	0.63484
0.7	0.63352
0.8	0.64796
0.9	0.66939
1	0.70005
