# Supplementary material for: Study of collaborative filtering recommendation with user clustering incorporating implicit social relationships and trust relationships
Source: PLoS One. 2025 Oct 6;20(10):e0332998. doi: 10.1371/journal.pone.0332998 (PMC12500082; doi:10.1371/journal.pone.0332998)
Supplement: S1 File — (ZIP) [file pone.0332998.s001.zip › The values used to build graphs/Fig. 3 Changes in MAE with different number of clusters.xlsx]

## Sheet: Sheet1
MAE
n_clusters	UBCF	UCMF	K_UBCF	SUBCF	TUBCF	STUBCF
1	0.81876	0.84333	0.73542	0.65142	0.65004	0.65295
2	0.81876	0.84202	0.73542	0.65142	0.65004	0.64399
3	0.81876	0.84081	0.73542	0.69191	0.64811	0.64225
4	0.81876	0.83969	0.73542	0.70005	0.64032	0.63352
5	0.81876	0.83867	0.73542	0.70005	0.63873	0.63352
6	0.81776	0.83774	0.73542	0.70005	0.63965	0.63288
7	0.81876	0.83689	0.73501	0.70618	0.63756	0.6382
8	0.81876	0.83612	0.73542	0.70618	0.63547	0.63666
9	0.81976	0.83543	0.73542	0.70618	0.63871	0.63666
10	0.81876	0.83484	0.73542	0.70618	0.63735	0.63806
