# Supplementary material for: Study of collaborative filtering recommendation with user clustering incorporating implicit social relationships and trust relationships
Source: PLoS One. 2025 Oct 6;20(10):e0332998. doi: 10.1371/journal.pone.0332998 (PMC12500082; doi:10.1371/journal.pone.0332998)
Supplement: S1 File — (ZIP) [file pone.0332998.s001.zip › The values used to build graphs/Fig. 4 Changes in MAE when the number of nearest neighbor users increases.xlsx]

## Sheet: Sheet1
MAE
k_neighbors	UBCF	k_UBCF	SUBCF	TUBCF	STUBCF
20	0.75554	0.72837	0.68975	0.64142	0.62687
30	0.75344	0.72738	0.67552	0.63765	0.62584
40	0.74522	0.72512	0.67157	0.63897	0.62622
50	0.73402	0.72474	0.66887	0.63777	0.62685
60	0.73305	0.72396	0.66851	0.63463	0.6255
70	0.72363	0.72362	0.66537	0.63325	0.62697
80	0.72465	0.72271	0.66358	0.63349	0.6273
90	0.72853	0.72309	0.66135	0.63209	0.6285
100	0.72467	0.72296	0.6604	0.63131	0.62693
